# Supplementary material for: A Simple Widespread Computer Help Improves Nutrition Support Orders and Decreases Infection Complications in Critically Ill Patients
Source: PLoS One. 2013 May 30;8(5):e63771. doi: 10.1371/journal.pone.0063771 (PMC3667982; doi:10.1371/journal.pone.0063771)
Supplement: File S1 — Computer-assisted prescription aid for nutrition. Excel spreadsheet (Office 2000, MicrosoftTM) created to help physicians for nutritional calculations. (XLS) [file pone.0063771.s001.xls]

## Sheet: réabouffe 2.2
								Glucose solutions			Endolipid	Hyperamine
	weight (kg)	height (m)	age (years)				G5% (ml)	G10%	G15%	G30%	EL 20% (ml)	HA 20% (ml)
	70	1.75	45				0	0	0	750	500	750
							fresubin originalTM (ml)		fresubin HPTM (ml)		impactTM (ml)
				BM= Basal Metabolism			0		0		0
				male	female						peptamenTM (ml)
				BM	BM						0
				1598.34	1438.26
				BM x 1,3	BM x 1,3		Calorie intake (Glucids+Lipids)			Prescribed lipids (g)
				2077.84	1869.74		1800			100
							Ratio Glucids/Glucids+Lipids			Recommended lipids (g)
							0.5			min	max
							(recommended in between 0.5 et 0.7)			105	140
										Nitrogen
							Prescribed glucids(g)			15
							225			caloric intake (kcal) / nitrogen intake (g)
										120
							Recommended glucids (g)			recommended kcal / g
							min	max	must be <	min	max
							210	280	350	150	200
										recommended nitrogen intake (g)
										min	max
	Values expressed as per day of prescribed nutrition support									17.5	21
	Harris & Benedict's formula (1919) modified by Roza & Shisgal (1994)
	National recommandations: French Society of Anesthesiology & Critical Care (SFAR) 1994
	NB: intake is recommended up to basal metabolism times 1.5
	The calculator uses a coefficient of 1.3 that can be increased according to patient's condition
	NB (2): calorie intake from protids are not taken into account
	NB (3): nitrogen intake should be based on the nitrogen balance
	(total nitrogen losses = urinary urea (mmol / L) x (3 / 100) x urinary volume (L) / day + other losses (2-4 g / day)
												7
